# Supplementary material for: Berberine Inhibits the Inflammatory Response Induced by Staphylococcus aureus Isolated from Atopic Eczema Patients via the TNF-α/Inflammation/RAGE Pathways
Source: Cells. 2024 Oct 1;13(19):1639. doi: 10.3390/cells13191639 (PMC11475634; doi:10.3390/cells13191639)
Supplement: Supplementary file 1 [file cells-13-01639-s001.zip]

Archive with 1 entries (1 files):
- cells-3195953-supplementary.pptx
